# Supplementary material for: The Clinical Value of Neutrophil-to-Lymphocyte Ratio and Platelet-to-Lymphocyte Ratio for Predicting Hematoma Expansion and Poor Outcomes in Patients with Acute Intracerebral Hemorrhage
Source: J Clin Med. 2023 Apr 20;12(8):3004. doi: 10.3390/jcm12083004 (PMC10145379; doi:10.3390/jcm12083004)
Supplement: Supplementary file 1 [file jcm-12-03004-s001.zip]

Archive with 1 entries (1 files):
- jcm-2308540-supplementary.pdf
